# Supplementary material for: Candidatus Nitrosocaldus cavascurensis, an Ammonia Oxidizing, Extremely Thermophilic Archaeon with a Highly Mobile Genome
Source: Front Microbiol. 2018 Jan 26;9:28. doi: 10.3389/fmicb.2018.00028 (PMC5797428; doi:10.3389/fmicb.2018.00028)
Supplement: Supplementary file 1 [file Table_1.XLSX]

## Sheet: Metabolism
Supplementary Table 1 | Locus tags and annotations of the main metabolic and biosynthetic pathways, information processing genes and transporters of Ca. Nitrosocaldus cavascurensis.
Gene	Product	EC no.	N.cavascurensis locus	arCOG
Biotinylation					Comment
birA	biotin-[acetyl-CoA-carboxylase] ligase	EC 6.3.4.15	NCAV_0945	arCOG01940
3-hydroxypropionate-4-hydroxybutyrate pathway
accB/pccB	acetyl-CoA/ propionyl-CoA carboxylase, carboxyltransferase subunit	EC 6.4.1.2/3	NCAV_1606	arCOG02705
accC/pccC	acetyl-CoA/propionyl-CoA carboxylase, biotin carboxylation subunit	EC 6.3.4.14	NCAV_1607	arCOG01590
accA/pccA	biotin carboxyl carrier protein of put. acetyl-CoA/ propionyl-CoA carboxylase	EC 6.3.4.14	NCAV_1608	arCOG02095
	malonyl-CoA reductase	EC 1.2.1.75	-
	malonic semialdehyde reductase	EC 1.1.1.298	-	arCOG00984
hpcs	3-hydroxypropionyl-CoA synthetase (ADP-forming)	EC 6.2.1.36	NCAV_1114	arCOG01338	no homolog of the mesophilic thaumarchaeal counterpart. Perhaps a short-chain alcohol dehydrogenase
	3-hydroxypropionyl-CoA dehydratase/Crotonyl-CoA hydratase [(S)-3-hydroxybutyryl-CoA forming]	EC 4.2.1.1.16	NCAV_1488	arCOG00239
	acryloyl-CoA reductase	EC 1.3.1.84	-
mce	methylmalonyl-CoA epimerase	EC 5.1.99.1	NCAV_1398	arCOG02706	candidates: alcohol dehydrogenases
mut	methylmalonyl-CoA mutase, large subunit	EC 5.4.99.2	NCAV_1397	arCOG04232
mcm	methylmalonyl-CoA mutase, small subunit, C-terminus	EC 5.4.99.2	NCAV_0629	arCOG01710
	succinyl-CoA reductase	EC 1.2.1.76	-
	succinate semialdehyde reductase	EC 1.1.1.-	-
hbcs	acetyl-CoA synthetase (ADP-forming)/ 4-hydroxybutyryl-CoA synthetase	(EC 6.2.1.-)	NCAV_0514	arCOG01338, arCOG01340	candidates: alcohol dehydrogenases
hbcd1	4-hydroxybutyryl-CoA dehydratase	EC 4.2.1.120	NCAV_0126	arCOG02143
hbcd2	4-hydroxybutyryl-CoA dehydratase	EC 4.2.1.120	NCAV_0127	arCOG02143
cch	3-hydroxybutyryl-CoA dehydratase	EC 4.2.1.55	NCAV_1488	arCOG00239
	(S)-3-hydroxybutyryl-CoA dehydrogenase (NAD+)	EC 1.1.1.157/ 1.1.1.35	NCAV_0408	arCOG00249
phaAa	β-ketothiolase alpha subunit (Acetyl-CoA C-acetyltransferase)	EC 2.3.1.-(9/16)	NCAV_0087	arCOG01280
(phaAb)	β-ketothiolase beta subunit	EC 2.3.1.9	NCAV_0086	arCOG01285
Candidate genes for 3-hydroxypropionate-4-hydroxybutyrate carbon fixation pathway including alcohol dehydrogenases
asd	aspartate-semialdehyde dehydrogenase	EC 1.2.1.11	NCAV_0143	arCOG00494
acsA-1	acetyl-CoA synthetase (AMP-forming)	EC 6.2.1.1	NCAV_0957	arCOG01529	Msed_0709 in same family experimentaly characterised as malonyl-CoA reductase/succinyl-coA reductase
gabD (SSADH)	succinate-semialdehyde dehydrogenase	EC 1.2.1.16	NCAV_1527	arCOG01252	this family contains the Msed 3-hydroxypropionyl-CoA synthetase
	acetoacetyl-CoA thiolase or ketoacyl-CoA thiolase	EC 2.3.1.-(9/16)	NCAV_1414	arCOG01278	candidate for succinyl-CoA reductase (EC 1.2.1.76)
	putative protein with CoA-binding domain		NCAV_0946	arCOG04227	candidate for acetoacetyl-CoA β-ketothiolase (EC 2.3.1.9.)
Alcohol dehydrogenase, EC 1.1.1.-
	putative NAD-dependent alcohol dehydrogenase	EC 1.1.1.1	NCAV_1108	arCOG01459
	putative NAD-dependent alcohol dehydrogenase	EC 1.1.1.1	NCAV_0963	arCOG01456
	putative NAD-dependent alcohol dehydrogenase	EC 1.1.1.1	NCAV_1451	arCOG01458
	putative NAD-dependent alcohol dehydrogenase	EC 1.1.1.1	NCAV_1789	arCOG01455
	putative NAD-dependent alcohol dehydrogenase	EC 1.1.1.1	NCAV_0054	arCOG01458
	putative NAD-dependent alcohol dehydrogenase	EC 1.1.1.1	NCAV_0201	arCOG01455
Tricarboxylic acid cycle (oxidative)
gltA	citrate synthase	EC 2.3.3.1	NCAV_0962	arCOG04237
aco	aconitate hydratase (aconitase A)	EC 4.2.1.3	NCAV_1508	arCOG01697
	putative aconitase X		NCAV_0094	arCOG04278
	Swiveling domain associated with predicted aconitase X		NCAV_0093	arCOG04279	AcnXType II, found in a number of bacteria (AcnXType IIa) and archaea (AcnXType IIb), which consists of (fragmented) small and large polypeptide chains. Makarova et al. 2003 (PMID:14568143), Watanabe et al. 2016 (PMID:7929065), Watanabe et al. 2017 (PMID:28559297)
(icd)	putative isocitrate/isopropylmalate dehydrogenase	EC 1.1.1- (EC 1.1.1.41)	NCAV_0476	arCOG01164
(o)orAC	2:oxoacid-ferredoxin oxidoreductase, fused alpha and gamma subunit	EC 1.2.7-	NCAV_0254	arCOG01606
(o)orB	2:oxoacid-ferredoxin oxidoreductase, beta subunit	EC 1.2.7-	NCAV_0255	arCOG01599
sucD	succinyl-CoA ligase, subunit alpha, ADP-forming	EC 6.2.1.5	NCAV_0740	arCOG01339
sucC	succinyl-CoA ligase, subunit beta, ADP-forming	EC 6.2.1.5	NCAV_0741	arCOG01337
sdhA	succinate dehydrogenase flavoprotein subunit/fumarate reductase	EC:1.3.5.1	NCAV_0522	arCOG00571
(sdhC)	putative succinate dehydrogenase/fumarate reductase	(EC 1.3.99.1)	NCAV_0523	arCOG02244	cytochrome subunit complex II
(sdhD)	putative succinate dehydrogenase/fumarate reductase	(EC 1.3.99.1)	NCAV_0524	arCOG04162	cytochrome subunit complex II
sdhB	FeS-center protein of succinate dehydrogenase/fumarate reductase	EC 1.3.99.1	NCAV_0525	arCOG00962	cytochrome subunit complex II
(fumC)	putative fumarate hydratase	(EC 4.2.1.2)	NCAV_1173	arCOG01750	cytochrome subunit complex II
mdh	malate dehydrogenase	EC 1.1.1.37	NCAV_1613	arCOG00246	might also function as aspartate-ammonia lyase
Other genes putatively involved in pyruvate and glyoxylate metabolism
ytsJ	NAD(P)-dependent malic enzyme	EC 1.1.1.40/EC 1.1.1.38	NCAV_0375	arCOG00853
	2-hydroxyacid dehydrogenase	(1.1.1.95)	NCAV_1178	arCOG01754
(citE)	putative Beta-methylmalyl-CoA lyase, Citrate lyase beta subunit family	(EC 4.1.3.6 / 4.1.3.34)	NCAV_0053	arCOG00760	first step in serine biosynthesis
acyP	acylphosphatase	EC 3.6.1.7	NCAV_1711	arCOG01674
	putative Isocitrate lyase family enzyme	(EC 4.1.3.1)	NCAV_1312	arCOG00581
	phosphoglycolate phosphatase	EC 3.1.3.18	NCAV_0410	arCOG01213	candidate enzyme for 1. step of glyoxylate bypass
garR	putative 2-hydroxy-3-oxopropionate reductase	1.1.1.60	NCAV_1078	arCOG00247	HAD superfamily hydrolase
Gluconeogenesis					3-hydroxyisobutyrate dehydrogenase or related beta-hydroxyacid dehydrogenase
pckA	ATP-dependent phosphoenolpyruvate carboxykinase	EC 4.1.1.49	NCAV_1556	arCOG06073
ppdk	pyruvate, phosphate dikinase	EC 2.7.9.1/2	NCAV_0793	arCOG01111
eno	enolase	EC 4.2.1.11	NCAV_1513	arCOG01169
apgM	2,3-bisphosphoglycerate-independent phosphoglycerate mutase	EC 5.4.2.12	NCAV_1222	arCOG01696
gpmB	2,3-bisphosphoglycerate-dependent phosphoglycerate mutase	(EC 5.4.2.11)	NCAV_1588	arCOG01991
pgk	phosphoglycerate kinase	EC 2.7.2.3	NCAV_0229	arCOG00496
(gap)	putative glyceraldehyde-3-phosphate dehydrogenase, phosphorylating	(EC 1.2.1.59)	NCAV_1503	arCOG00493
tpiA	triosephosphate isomerase	EC 5.3.1.1	NCAV_0799	arCOG01087
fbp	bifunctional fructose-1,6-bisphosphate aldolase/phosphatase	EC 3.1.3.11/ EC 4.1.2.13	NCAV_0798	arCOG04180
pgi	phosphoglucose isomerase	EC 5.3.1.9
Nonoxidative pentose-phosphate pathway
rpiA	ribose-5-phosphate isomerase	EC 5.3.1.6	NCAV_1314	arCOG01122
	Transketolase	2.2.1.1	NCAV_0308	arCOG01053
	Ribulose-phosphate 3-epimerase		NCAV_0309	arCOG05046
tktB	transketolase C-terminal subunit	EC 2.2.1.1	NCAV_0310	arCOG01051
tal	transaldolase	EC 2.2.1.2	NCAV_0312	arCOG05061
prs	ribose-phosphate pyrophosphokinase	EC 2.7.6.1	NCAV_1664	arCOG00067
Polyhydroxyalkanoate biosynthesis/cleavage
(phaE)	putative poly(3-hydroxyalkanoate) synthase component		NCAV_1528	arCOG06343
phaC	poly(R)-hydroxyalkanoic acid synthase, class III	2.3.1.-	NCAV_1529	arCOG06344
phaC	poly(R)-hydroxyalkanoic acid synthase, class III	2.3.1.-	NCAV_0513	arCOG06344
	Alpha/beta hydrolase	3.1.1.-	NCAV_1530	arCOG01648
Other genes putatively involved in sugar/carbon metabolism					conserved synteny. putative PHB depolymerase
fabG	3-oxoacyl-[acyl-carrier-protein] reductase	EC 1.1.1.100	NCAV_0565	arCOG01259
	Short-chain alcohol dehydrogenase		NCAV_1460	arCOG01259
sdr	glucose/ribitol dehydrogenase family protein	EC 1.1.1.-	NCAV_0421	arCOG01259
	putative PQQ dependent glucose 1-dehydrogenase	(EC 1.1.5.2)	NCAV_0169	arCOG02796
	putative bifunctional fructose-1,6-bisphosphatase / inositol-1-monophosphatase	EC 3.1.3.25	NCAV_0449	arCOG01349
Sugar isomerases
	cupin domain-containing protein		NCAV_0956	arCOG03008
	alpha-D-phosphohexomutase	EC 5.4.2-	NCAV_0950	arCOG00767
gmM	alpha-D-phosphohexomutase (phosphoglucosamine mutase)	EC 5.4.2-	NCAV_0563	arCOG00767
	putative phosphosugar isomerase		NCAV_0751	arCOG00059
	Sugar isomerase related protein		NCAV_0932	arCOG04291
Acetamido sugar biosynthesis
glmS	glutamine-fructose-6-phosphate transaminase	EC 2.6.1.16	NCAV_0262	arCOG00057
(galT)	putative UDP-glucose-hexose-1-phosphate uridylyltransferase	(EC 2.7.7.12)	NCAV_1223	arCOG00422
gmpp	nucleotidyl-transferase		NCAV_1389	arCOG00663
	nucleotidyl-transferase		NCAV_1416	arCOG00663
	nucleotidyl-transferase		NCAV_1469	arCOG00663
(galE)	NAD-dependent epimerase/dehydratase family, includes UDP-galactose 4-epimerase-like proteins	EC 5.1.3.2	-	arCOG01369
glmM	phosphoglucosamine mutase	EC 5.4.2.10	NCAV_0563	arCOG00767
glmM	phosphoglucosamine mutase		NCAV_0950	arCOG00767
Hydrolases
	alpha/beta hydrolase fold protein	(EC 3.-)	NCAV_1530	arCOG01648
	alpha/beta hydrolase fold protein		NCAV_1733	arCOG01648
	alpha/beta hydrolase fold protein		NCAV_1505	arCOG06847
Putative aminoacid degradation
iorB	putative Indolepyruvate ferredoxin oxidoreductase,gamma subunit	1.2.7.8	NCAV_0660	arCOG01602
iorA	putative Indolepyruvate ferredoxin oxidoreductase, alpha and beta subunits	1.2.7.8	NCAV_0661	arCOG01609
11 subunit version of Complex I: type I NADH dehydrogenase (nuoEFG absent)		1.6.99.5
nuoA	NADH-quinone oxidoreductase, subunit A	EC 1.6.99.5	NCAV_0264	arCOG01557
nuoB	NADH-quinone oxidoreductase, subunit B	EC 1.6.99.5	NCAV_0265	arCOG01554
nuoC	NADH-quinone oxidoreductase, subunit C	EC 1.6.99.5	NCAV_0266	arCOG01551
nuoD	NADH-quinone oxidoreductase, subunit D	EC 1.6.99.5	NCAV_0267	arCOG01548
nuoH	NADH-quinone oxidoreductase, subunit H	EC 1.6.99.5	NCAV_0268	arCOG01546
nuoI	NADH-quinone oxidoreductase, subunit I	EC 1.6.99.5	NCAV_0269	arCOG01543
nuoJ	NADH-quinone oxidoreductase, subunit J	EC 1.6.99.5	NCAV_0270	arCOG04654
nuoK	NADH-quinone oxidoreductase, subunit K	EC 1.6.99.5	NCAV_0272	arCOG03073
nuoM	NADH-quinone oxidoreductase, subunit M	EC 1.6.99.5	NCAV_0273	arCOG01537
nuoL	NADH-quinone oxidoreductase, subunit L	EC 1.6.99.5	NCAV_0274	arCOG01539
nuoN	NADH-quinone oxidoreductase, subunit N	EC 1.6.99.5	NCAV_0276	arCOG01540
alternative NADH dehydrogenases, Coenzyme F420 dependent NADP dehydrogenase, nitroreductases, FAD dependent oxidoreductases
	NAD(FAD)-dependent dehydrogenase		NCAV_0080	arCOG01064
	putative coenzyme F420-dependent NADP reductase		NCAV_1589	arCOG00457
	nitroreductase-like protein		NCAV_0876	arCOG00288
	FAD/NAD(P)-binding oxidoreductase		NCAV_0863	arCOG02200
	FAD dependent oxidoreductase		NCAV_0985	arCOG00754	likely represents a ferredoxin-NADP reductase (EC 1.18.1.2)
F420/FMN/Flavin-dependent oxidoreductases
	luciferase-like monooxygenase family protein	(1.5.99.11)	NCAV_0964	arCOG02410
	luciferase-like monooxygenase family protein	(1.5.99.11)	NCAV_1415	arCOG02410
	luciferase-like monooxygenase family protein	(1.5.99.11)	NCAV_1692	arCOG02410	Coenzyme F420-dependent N5,N10-methylene tetrahydromethanopterin reductase or related flavin-dependent oxidoreductase
Complex II
sdhA	succinate dehydrogenase flavoprotein subunit/fumarate reductase	EC 1.3.99.1	NCAV_0522	arCOG00571
(sdhC)	putative succinate dehydrogenase/fumarate reductase	(EC 1.3.99.1)	NCAV_0523	arCOG02244	cytochrome subunit complex II
(sdhD)	putative succinate dehydrogenase/fumarate reductase	(EC 1.3.99.1)	NCAV_0524	arCOG04162	cytochrome subunit complex II
sdhB	FeS-center protein of succinate dehydrogenase/fumarate reductase	EC 1.3.99.1	NCAV_0525	arCOG00962	cytochrome subunit complex II
Complex III: 1.10.2.2					cytochrome subunit complex II
(petB)	putative cytochrome b/b6 domain		NCAV_0191	arCOG01721
(petC)	rieske [2Fe-2S] iron-sulphur domain protein, cytochrome b6-f complex iron-sulfur subunit		NCAV_0190	arCOG01720
	putative blue (type1) copper domain-containing protein		NCAV_0195	arCOG02926
Complex IV
	putative Heme/copper-type cytochrome/quinol oxidase, subunit		NCAV_1587	arCOG08824
(coxB)	putative heme-copper oxidase subunit II	(EC 1.9.3.1)	NCAV_1586	arCOG01236	Cytochrome c oxidase subunit
coxA1	heme-copper oxidase subunit I	EC 1.9.3.1	NCAV_1585	arCOG01237	Heme/copper-type cytochrome/quinol oxidase, subunit 2
	blue (type 1) copper domain protein		NCAV_1584	arCOG02926	Heme/copper-type cytochrome/quinol oxidase, subunit 1 and 3. HCO tool classification (http://www.evocell.org/hco): A1 (low O2 affinity, quinols or cupredoxins)
(ctaA1)	putative cytochrome oxidase assembly protein		NCAV_1583	arCOG03103
Complex V: A1A0-type ATPse			-
atpE	archaeal A1A0-type ATP synthase, subunit E	EC 3.6.3.14	NCAV_0064	arCOG00869
atpA	archaeal A1A0-type ATP synthase, subunit A	EC 3.6.3.14	NCAV_0065	arCOG00868
atpB	archaeal A1A0-type ATP synthase, subunit B	EC 3.6.3.14	NCAV_0066	arCOG00865
atpD	archaeal A1A0-type ATP synthase, subunit D	EC 3.6.3.14	NCAV_0067	arCOG04101
atpK	archaeal A1A0-type ATP synthase, subunit K	EC 3.6.3.14	NCAV_0069	arCOG02455/arCOG06776
atpI	archaeal A1A0-type ATP synthase, subunit I	EC 3.6.3.14	NCAV_0070	arCOG04138	COG0636: F0F1-type ATP synthase, subunit c/Archaeal/vacuolar-type H+-ATPase, subunit K
atpC	archaeal A1A0-type ATP synthase, subunit C	EC 3.6.3.14	NCAV_0071	arCOG02459
atpF	archaeal A1A0-type ATP synthase, subunit F	EC 3.6.3.14	NCAV_1107	arCOG04102
Pyrophosphatase
hppA	V-type H(+)-translocating pyrophosphatase	EC 3.6.1.1	NCAV_0849	arCOG04949
ppa	inorganic diphosphatase	EC 3.6.1.1	NCAV_0404	arCOG01711
Electron-transfer flavoproteins
(fixCX)	putative electron-transfer flavoprotein /FAD-dependent / fixCX-like		NCAV_1616	arCOG00570
etfA (fixB)	putative electron transfer flavoprotein, alpha subunit		NCAV_1615	arCOG00447/arCOG00448
eftB (fixA)	putative electron transfer flavoprotein, subunit beta		NCAV_1614	arCOG00446
Rieske proteins (PF00355) and ferredoxins (PF00037, SSF54862)
	rieske [2Fe-2S] iron-sulphur domain protein		NCAV_0644	arCOG02854
	rieske [2Fe-2S] iron-sulphur domain protein		NCAV_1522	arCOG02852
	rieske [2Fe-2S] iron-sulphur domain protein		NCAV_0083	arCOG02852
	rieske [2Fe-2S] iron-sulphur domain protein		NCAV_0226	arCOG02852
	4Fe-4S ferredoxin iron-sulfur binding domain protein		NCAV_0688	arCOG00291
	4Fe-4S ferredoxin iron-sulfur binding domain protein		NCAV_0338	arCOG04548
	protein witth 4Fe-4S ferredoxin iron-sulfur binding domain		NCAV_1604	arCOG04548
	putative Rieske 2Fe-2S domain cytochrome b6-f complex iron-sulfur subunit ; petC		NCAV_0190	arCOG01720
Electron carriers, plastocyanines
	blue (type 1) copper domain protein		NCAV_0846	arCOG02926
	blue (type 1) copper domain protein		NCAV_0195	arCOG02926	contains 2 cupredoxin domains and five transmembrane domains, Walker et al. (2011) suggest that the homologous enzyme of N. maritimus Nmar_1226 is a likely cM552 analog (QRED)
	putative cupredoxin		NCAV_1282	arCOG11327
	blue (type1) copper domain-containing protein		NCAV_0759	arCOG02926
	Plastocyanin		NCAV_0833	arCOG02926
	cupredoxin, transmembrane		NCAV_1650	arCOG02926	21.05.2017_FAM026624
Multicopper oxidases					21.05.2017_FAM026876
	multicopper oxidase		NCAV_0555	arCOG03914
Ammonia-monooxygenase		1.14.99.39			MCO1 in Kerou et al. 2016. Adjacent ZIP family transporter
amoA	putative ammonia monooxygenase subunit A		NCAV_0492	arCOG08676
amoX	conserved hypothetical protein/ putatice ammonia monooxygenase-associated protein		NCAV_0491	arCOG10586
amoB	putative ammonia monooxygenase subunit B		NCAV_0489	arCOG08675
amoC	putative ammonia monooxygenase subunit C		NCAV_0490	arCOG08699
Others
	putative NorQ like ATPase		NCAV_1406	arCOG00441
	von willebrand factor type A domain protein		NCAV_1405	arCOG02900
Urease & urea transport
ureD	urease accessory protein ureD		NCAV_0993	arCOG04529
ureG	urease accessory protein ureG		NCAV_0994	arCOG01231
(ureF)	putative urease accessory protein ureF		NCAV_0995	arCOG04530
(ureE)	putative urease accessory protein ureE		NCAV_0996	arCOG06188
ureC	urea amidohydrolase (urease), subunit alpha	EC 3.5.1.5	NCAV_0999	arCOG00698
ureB	urea amidohydrolase (urease), subunit beta	EC 3.5.1.5	NCAV_1000	arCOG04527
ureA	urea amidohydrolase (urease), subunit gamma	EC 3.5.1.5	NCAV_1001	arCOG04528
	Urea transporter (UT family)		NCAV_1002	arCOG14709
	urea transporter (SSS family) fused to histidine kinase domain		NCAV_1003	arCOG01316
Nitrogen regulatory proteins PII					contains histidine kinase domain
	Nitrogen regulatory protein PII		NCAV_1724	arCOG02305
	Nitrogen regulatory protein PII		NCAV_1702	arCOG02305
	Nitrogen regulatory protein PII		NCAV_1701	arCOG02305	adjacent to Amt
Hydrogenase cluster (subunit assignment as in Peters et al., 2015)
hypA	putative Hydrogenase nickel incorporation protein HypA		NCAV_0541	arCOG04426
hyaD	putative Hydrogenase 2 maturation protease		NCAV_0542	arCOG04429
	Nickel-dependent hydrogenase alpha subunit	1.12.1.2 or 1.12.98.1	NCAV_0543	arCOG01549
	Nickel-dependent hydrogenase delta subunit	1.12.1.2	NCAV_0544	arCOG02472	HydDB classifier: [NiFe] Group 3b: NADP-coupled bidirectional [NiFe] hydrogenase. Directly couples oxidation of NADPH to fermentative evolution of H2. Reverse reaction may also occur. Some complexes controversially proposed to harbour sulfhydrogenase activity .
	Oxidoreductase FAD/NAD(P)-binding domain protein /putative Nickel-dependent hydrogenase, gamma subunit		NCAV_0545	arCOG02199
	Crp/Fnr family transcriptional regulator		NCAV_0546	-
	4Fe-4S ferredoxin / putative Nickel-dependent hydrogenase, beta subunit		NCAV_0547	arCOG05128	cAMP-binding proteins - catabolite gene activator and regulatory subunit of cAMP-dependent protein kinases
hypF	putative Hydrogenase maturation factor HypF		NCAV_0549	arCOG01187
hypC	putative Hydrogenase assembly chaperone HypC/HupF		NCAV_0678	arCOG04427
hypE	putative hydrogenase expression/formation protein HypE		NCAV_0679	arCOG00636
hypC	putative hydrogenase expression/formation protein, HupF/HypC		NCAV_0682	arCOG04427
hypD	putative hydrogenase expression/formation protein HypD		NCAV_0683	arCOG04428
Iron-sulfur cluster assembly
sufB	FeS cluster assembly protein sufB		NCAV_0224	arCOG01715
(sufD)	putative FeS cluster assembly protein sufD		NCAV_0225	arCOG01715
sufS	cysteine desulfurase/selenocysteine lyase	EC 2.8.1.7/ 4.4.1.16	NCAV_0227	arCOG00065
nifU	SUF system FeS cluster assembly protein		NCAV_0228	arCOG02077
sufC	FeS assembly ATPase SufC		NCAV_0209	arCOG04236
sufA	Fe-S cluster assembly protein sufA		NCAV_1487	arCOG04560
Archaeal Lipid biosynthesis: Mevalonate pathway -> Acetyl-CoA -> Mevalonate -> IPP
hcs	putative hydroxymethylglutaryl-CoA synthase	(EC 2.3.3.10)	NCAV_1353	arCOG01767
mvaA	hydroxymethylglutaryl-CoA reductase	EC 1.1.1.88	NCAV_0171	arCOG04260
mvk	mevalonate kinase	EC 2.7.1.36	NCAV_1516	arCOG01028
	phosphomevalonate kinase				always adjacent to a MEMO1 family protein, arCOG01728.
	diphosphomevalonate decarboxylase
	putative isopentenyl phosphate kinase	(2.7.4.26)	NCAV_1517	arCOG00860
Archaeal Lipid biosynthesis: Conversion of IPP to DMAPP
fni	isopentenyl-diphosphate Delta-isomerase	EC 5.3.3.2	NCAV_1518	arCOG00613
Archaeal Lipid biosynthesis: Elongation of side chains
gds	Geranylgeranyl pyrophosphate synthase	2.5.1.29	NCAV_1519	arCOG01726
gds	Geranylgeranyl diphosphate synthase	2.5.1.29	NCAV_0471	arCOG01727
Archaeal Lipid biosynthesis: Synthesis of glycerol phosphate backbone
egsA	sn-glycerol-1-phosphate dehydrogenase	EC 1.1.1.261	NCAV_0598	arCOG00982
Archaeal Lipid biosynthesis: Linking backbone and side chains
	geranylgeranylglyceryl phosphate synthase	EC 2.5.1.41	NCAV_1797	arCOG01085
	putative digeranylgeranylglyceryl phosphate synthase	(EC 2.5.1.42)	NCAV_1471	arCOG00476
Archaeal Lipid biosynthesis: Addition of polar head groups
pgsA	CDP-diacylglycerol--glycerol-3-phosphate 3-phosphatidyltransferase	EC 2.7.8.5	NCAV_0754	arCOG00670
Archaeal Lipid biosynthesis: modification of side chains, condensation, etc
	putative digeranylgeranylglycerophospholipid reductase		NCAV_0324	arCOG00570
	Geranylgeranyl reductase family protein	EC 1.3.1.	NCAV_0506	arCOG00570
	putative Geranylgeranyl reductase family protein	(1.3.7.11)	NCAV_0472	arCOG00570
	Undecaprenyl pyrophosphate synthase		NCAV_0511	arCOG01532
Archaeal Lipid biosynthesis:myo-inositol biosynthesis
	putative myo-inositol-1-phosphate synthase	5.5.1.4	NCAV_1392	arCOG04213
	putative myo-inositol-1-phosphate synthase	5.5.1.4	NCAV_0160	arCOG04213
	putative bifunctional fructose-1,6-bisphosphatase / inositol-1-monophosphatase	EC 3.1.3.25	NCAV_0449	arCOG01349
DEFENSE
CRISPR system IB
cas2	CRISPR-associated protein, Cas2 family		NCAV_1777
cas1	CRISPR-associated protein, Cas1 family		NCAV_1779
cas4	putative CRISPR-associated exonuclease, Cas4 family		NCAV_1780
cas3	putative CRISPR-associated helicase and HD nuclease Cas3		NCAV_1781
cas5	CRISPR-associated protein Cas5 ; cas5b		NCAV_1782
cas7	putative CPISPR-associated protein Cas7		NCAV_1783
	CRISPR-Cas system subtype I-B-variant associated protein, predicted small subunit		NCAV_1784
	CRISPR-Cas system subtype I-B-variant associated protein, predicted large subunit		NCAV_1785
cas6	putative CRISPR-associated endoribonuclease Cas6		NCAV_1786
cas4	CRISPR-associated exonuclease, Cas4 family		NCAV_0034
Sulfur assimilation and metabolism
sat	sulfate adenylyltransferase	2.7.7.4	NCAV_0097	arCOG04191
	putative PAPS reductase (phosphoadenylyl-sulfate reductase (thioredoxin))	1.8.4.8	NCAV_0098	arCOG00124
cysC1	putative adenylyl-sulfate kinase	2.7.1.25	NCAV_0588	arCOG01040
	Rhodanese-related sulfurtransferase		NCAV_0988	arCOG02019
sir	putative ferredoxin-dependent sulfite reductase	1.8.7.1	NCAV_0989	arCOG02055
	TusA-related sulfurtransferase		NCAV_0392	arCOG02062
cysA	putative thiosulfate sulfurtransferase	2.8.1.1	NCAV_0515	arCOG02019
	Rhodanese domain-containing protein (TST, MPST, sseA) ; MPST		NCAV_0432	arCOG02019
Thermoadaptation
	Cyclic 2, 3-diphosphoglycerate synthetase		NCAV_0908	arCOG01229
Compatible solutes
(ttuD)	putative hydroxypyruvate reductase	(EC 1.1.1.81)	NCAV_0677	arCOG04170
mngA	mannosyl-3-phosphoglycerate synthase	EC 2.4.1.217	NCAV_1295	arCOG04158
Putrescine biosynthesis
pdaD	pyruvoyl-dependent arginine decarboxylase	4.1.1.19		arCOG04490
	putative agmatinase	3.5.3.11	NCAV_1307	arCOG01700
	putative N-carbamoylputrescine amidohydrolase	3.5.1.53	NCAV_0088	arCOG00062
	ornithine decarboxylase	4.1.1.17
Spermidine biosynthesis
MAT	Archaeal S-adenosylmethionine synthetase	2.5.1.6	NCAV_0894	arCOG01678
metK	methionine adenosyltransferase	2.5.1.6	NCAV_1647	arCOG07444
speH	S-adenosylmethionine decarboxylase proenzyme	4.1.1.50	NCAV_0959	arCOG00279
speE	spermidine synthase	2.5.1.16	NCAV_0960	arCOG00050
Detoxification
	glyoxalase/bleomycin resistance domain protein		NCAV_1532	arCOG02708
	glyoxalase/bleomycin resistance domain protein		NCAV_1725	arCOG02708
	putative hydroxyacylglutathione hydrolase	(3.1.2.6)	NCAV_0320	arCOG00517
	putative 1H-3-hydroxy-4-oxoquinaldine 2,4-dioxygenase	(1.13.11.-)	NCAV_1510	arCOG01648
	Nitrilase/cyanide hydratase and apolipoprotein N-acyltransferase		NCAV_1391	arCOG00062	involved in aerobic bacterial degradation of N-heteroaromatic compounds.
Oxygen species detoxification (and iron homeostasis)
(cld)	putative chlorite dismutase		NCAV_0213	arCOG03031
sod	superoxide dismutase	EC 1.15.1.1	NCAV_1560	arCOG04147
	alkyl hydroperoxide reductase/ Thiol specific antioxidant family protein	(1.11.1.15)	NCAV_0517	arCOG08717
	alkyl hydroperoxide reductase/ Thiol specific antioxidant family protein	(1.11.1.15)	NCAV_1479	arCOG00310
	alkyl hydroperoxide reductase/ Thiol specific antioxidant family protein	(1.11.1.15)	NCAV_1609	arCOG00310	peroxiredoxin
trxB	thioredoxin reductase	1.8.1.9	NCAV_0082	arCOG01296
trxB	thioredoxin reductase		NCAV_0394	arCOG01296
trxB	thioredoxin reductase		NCAV_0448	arCOG01296
	Thiol-disulfide isomerase or thioredoxin		NCAV_1787	arCOG00314
	Thiol-disulfide isomerase or thioredoxin		NCAV_0161	arCOG03562
	Protein-disulfide oxidoreductase/ glutaredoxin-like domain protein		NCAV_1565	arCOG01218
	thioredoxin		NCAV_1378	arCOG01972
	thioredoxin		NCAV_0554	arCOG01972
	Thiol-disulfide oxidoreductase ResA		NCAV_0161	arCOG03562
dps4	DNA-binding ferritin-like protein (oxidative damage protectant)		NCAV_1544	arCOG01101
dps2	putative ferritin, Dps family protein		NCAV_0289	arCOG01093	DNA-binding ferritin-like protein (oxidative damage protectant)
dps1	ferritin, Dps family protein		NCAV_0079	arCOG01093	Protein distantly related to bacterial ferritins
					Protein distantly related to bacterial ferritins

## Sheet: Aminoacids, Vitamins, Cofactors
Gene	Product	EC no.	N.cavascurensis locus	arCOG	Comment
AMINOACID BIOSYNTHESIS
Alanine
csd	putative cysteine desulfurase		NCAV_0058	arCOG00065
iscS	cysteine desulfurase	2.8.1.7	NCAV_1610	arCOG00066
(serC)	putative serine-puryvate aminotransferase	2.6.1.51	NCAV_1760	arCOG00082	serine-pyruvate aminotransferase/archaeal aspartate aminotransferase. Could also be Alanine--glyoxylate aminotransferase (2.6.1.44) or serine-glyoxylate transaminase (2.6.1.45)
Arginine
argA	N-acetylglutamate synthase	EC 2.3.1.1			The variant arginine biosynthesis IV (archaebacteria), which has been described in the archaebacterium Sulfolobus acidocaldarius, involves early intermediates that are protected not by acetylation but by a carrier protein (the LysW [LysW L-2-aminoadipate carrier protein]), which participates in the biosynthesis of both L-arginine and L-leucine in these organsims [Ouchi13].
argB (lysZ)	putative [LysW]-aminoadipate/[LysW]-glutamate kinase ; lysZ	EC 2.7.2.8	NCAV_1250	arCOG00862
argC (lysY)	putative [LysW]-L-2-aminoadipate/[LysW]-L-glutamate phosphate reductase ; lysY	EC 1.2.1.38	NCAV_1251	arCOG00495
argD (lysJ)	Acetylornithine transaminase	EC 2.6.1.11	NCAV_1249	arCOG00914
argE (lysK)	acetyl-lysine deacetylase	EC 3.5.1.-	NCAV_1408	arCOG01107
argF	ornithine carbamoyltransferase	2.1.3.3	NCAV_1564	arCOG00912
argG	argininosuccinate synthase	EC 6.3.4.5	NCAV_1254	arCOG00112
argH	argininosuccinate lyase	EC 4.3.2.1	NCAV_1294	arCOG01748
carA	carbamoyl-phosphate synthase small chain (glutamine-hydrolyzing)	6.3.5.5	NCAV_0653	arCOG00064	The product carbamoyl phosphate is an intermediate in the biosynthesis of arginine and the pyrimidine nucleotides. The amidotransferase domain within the small subunit of the enzyme hydrolyzes glutamine to ammonia via a thioester intermediate.
carB	carbamoyl-phosphate synthase large chain	6.3.5.5	NCAV_0654	arCOG01594
Aspartate
aspC	aspartate aminotransferase	EC 2.6.1.1	NCAV_0382	arCOG01130
Asparagine
asnB1	putative asparagine synthase	(EC 6.3.5.4)	NCAV_1489	arCOG00071	glutamine-hydrolyzing
asnB2	putative asparagine synthase	(EC 6.3.5.4)	NCAV_1457	arCOG00071	glutamine-hydrolyzing
Glutamate
gdhA	glutamate dehydrogenase [NAD(P)+]	EC 1.4.1.3	NCAV_1482	arCOG01352
	putative glutamate racemase	EC 5.1.1.3	NCAV_0111	arCOG02005	Glutamate racemase (EC:5.1.1.3) provides the (R)-glutamic acid required for cell wall biosynthesis. It converts L-glutamate to D-glutamate during peptidoglycan biosynthesis.
Glutamine
glnA 1	glutamate—ammonia ligase / glutamine synthetase	EC 6.3.1.2	NCAV_1792	arCOG01909
Glycine
glyA1	serine/glycine hydroxymethyltransferase	EC 2.1.2.1	NCAV_0835	arCOG00070
glyA2	serine/glycine hydroxymethyltransferase	EC 2.1.2.1	NCAV_1793	arCOG00070
Isoleucine
ilvA	threonine ammonia-lyase	4.3.1.19	NCAV_1272	arCOG01431
ilvB	acetolactate synthase, large unit	EC 2.2.1.6	NCAV_1236	arCOG01998
ilvH	acetolactate synthase, small unit	EC 2.2.1.6	NCAV_1235	arCOG04445
ilvC	ketol-acid reductoisomerase	EC 1.1.1.86	NCAV_0632	arCOG04465
ilvD	dihydroxy-acid dehydratase	EC 4.2.1.9	NCAV_1166	arCOG04045
ilvE1	branched-chain-amino-acid transaminase	EC 2.6.1.42	NCAV_0866	arCOG02297
ilvE2	branched-chain-amino-acid transaminase	EC 2.6.1.42	NCAV_0437	arCOG02297
Valine
ilvB	acetolactate synthase, large unit	EC 2.2.1.6	NCAV_1236	arCOG01998
ilvH	acetolactate synthase, small unit	EC 2.2.1.6	NCAV_1235	arCOG04445
ilvC	ketol-acid reductoisomerase	EC 1.1.1.86	NCAV_0632	arCOG04465
ilvD	dihydroxy-acid dehydratase	EC 4.2.1.9	NCAV_1166	arCOG04045
ilvE	branched-chain-amino-acid transaminase	EC 2.6.1.42	NCAV_0866	arCOG02297
Leucine
ilvB	acetolactate synthase, large unit	EC 2.2.1.6	NCAV_1236	arCOG01998
ilvH	acetolactate synthase, small unit	EC 2.2.1.6	NCAV_1235	arCOG04445
ilvC	ketol-acid reductoisomerase	EC 1.1.1.86	NCAV_0632	arCOG04465
ilvD	dihydroxy-acid dehydratase	EC 4.2.1.9	NCAV_1166	arCOG04045
leuA1	(R)-citramalat synthase / 2-isopropylmalate synthase	EC 2.3.1.182/(EC 2.3.3.13)	NCAV_1234	arCOG02092	EC 2.3.1.182: Involved in a novel pyruvate pathway for isoleucine biosynthesis that is found mainly in archaea.
leuA2	(R)-citramalat synthase / 2-isopropylmalate synthase	EC 2.3.1.182/(EC 2.3.3.13)	NCAV_1247	arCOG02092
leuC	3-isopropylmalate dehydratase large subunit	EC 4.2.1.33	NCAV_0343	arCOG01698
leuD	3-isopropylmalate dehydratase small subunit	EC 4.2.1.33	NCAV_0344	arCOG02230
leuB1	3-isopropylmalate dehydrogenase	EC 1.1.1.85	NCAV_1233	arCOG01163
leuB2	3-isopropylmalate dehydrogenase	EC 1.1.1.85	NCAV_0476	arCOG01163
ilvE	branched-chain-amino-acid transaminase	EC 2.6.1.42	NCAV_0866	arCOG02297
Lysine
leuA	(R)-citramalat synthase / (2-isopropylmalate synthase , leuA)	EC 2.3.1.182/(EC 2.3.3.13)	NCAV_1234		EC 2.3.1.182: Involved in a novel pyruvate pathway for isoleucine biosynthesis that is found mainly in archaea.
leuC	3-isopropylmalate dehydratase large subunit	EC 4.2.1.33	NCAV_0343
leuD	3-isopropylmalate dehydratase small subunit	EC 4.2.1.33	NCAV_0344
leuB	3-isopropylmalate dehydrogenase	EC 1.1.1.85	NCAV_1233
ilvE	branched-chain-amino-acid transaminase	EC 2.6.1.42	NCAV_0866
lysX	alpha-aminoadipate--lysW ligase lysX	6.3.2.43	NCAV_1252	arCOG01589
lysX	alpha-aminoadipate--lysW ligase lysX	6.3.2.43	NCAV_1409	arCOG01589
lysW	alpha-aminoadipate carrier protein lysW		NCAV_1253	arCOG01588
lysW	alpha-aminoadipate carrier protein lysW		NCAV_1410	arCOG01588
argB (lysZ)	acetylglutamate/acetylaminoadipate kinase	EC 2.7.2.8	NCAV_1250	arCOG00862
argC (lysY)	N-acetyl-gamma-aminoadipyl-phosphate reductase	EC 1.2.1.38	NCAV_1251	arCOG00495
argD (lysJ)	acetylornithine and succinylornithine aminotransferase	EC 2.6.1.11	NCAV_1249	arCOG00914
argE (lysK)	acetyl-lysine deacetylase	EC 3.5.1.-	NCAV_1408	arCOG01107
lysA	diaminopimelate decarboxylase LysA	(4.1.1.20)	NCAV_1712	arCOG02268
Histidine
hisG	ATP phosphoribosyltransferase	EC 2.4.2.17	NCAV_0185	arCOG02208
hisE	phosphoribosyl-ATP diphosphatase	EC 3.6.1.31
hisI	phosphoribosyl-AMP cyclohydrolase	EC 3.5.4.19	NCAV_0177	arCOG02676
hisA	1-(5-phosphoribosyl)-5-[(5-phosphoribosylamino)methylideneamino]imidazole-4-carboxamide isomerase	EC 5.3.1.16	NCAV_0179	arCOG00618
hisH	imidazole glycerol phosphate synthase subunit hisH	EC 2.4.2.-	NCAV_0180	arCOG00089
hisF	imidazole glycerol phosphate synthase subunit hisF	EC 5.3.1.16	NCAV_0178	arCOG00617
hisB	imidazoleglycerol-phosphate dehydratase	EC 4.2.1.19	NCAV_0181	arCOG04398
hisC	histidinol-phosphate transaminase	EC 2.6.1.9	NCAV_0183	arCOG04273
hisN	histidinol-phosphatase	EC 3.1.3.15
hisD	histidinol dehydrogenase	EC 1.1.1.23	NCAV_0184	arCOG04352
Serine
	2-hydroxyacid dehydrogenase	1.1.1.95	NCAV_1178	arCOG01754/arCOG01755
(serC)	putative serine-puryvate aminotransferase	2.6.1.51	NCAV_1760	arCOG00082	serine-pyruvate aminotransferase/archaeal aspartate aminotransferase. Could also be Alanine--glyoxylate aminotransferase (2.6.1.44) or serine-glyoxylate transaminase (2.6.1.45)
(serB)	putative phosphoserine phosphatase, HAD-like hydrolase family	(EC 3.1.3.3)	NCAV_0780	arCOG01158
Threonine
thrA	aspartate kinase	EC 2.7.2.4	NCAV_1689	arCOG00861
	putative aspartate kinase	(EC 2.7.2.4)	NCAV_0436	arCOG00861
asd	aspartate-semialdehyde dehydrogenase	EC 1.2.1.11	NCAV_0143	arCOG00494	functions in amino acid biosynthesis; serves as candidate for malonyl-CoA reductase (EC 1.2.1.75) and succinyl-CoA reductase (EC 1.2.1.76)
hom	homoserine dehydrogenase	EC 1.1.1.3	NCAV_0419	arCOG01351
thrB	homoserine kinase	EC 2.7.1.39	NCAV_1658	arCOG01027
thrC	threonine synthase	EC 4.2.3.1	NCAV_0789	arCOG01434
Tryptophan
(aroGFH)	putative 3-deoxy-7-phosphoheptulonate synthase	(EC 2.5.1.54)	NCAV_0390	arCOG04044
aroB	3-dehydroquinate synthase	EC 4.2.3.4	NCAV_0389	arCOG04353
aroD	putative 3-dehydroquinate dehydratase	(EC 4.2.1.10)	NCAV_0388	arCOG02097
aroE	shikimate dehydrogenase	EC 1.1.1.25	NCAV_0387	arCOG01033
aroK	shikimate kinase	EC 2.7.1.71	NCAV_0386	arCOG01025
aroA	3-phosphoshikimate 1-carboxyvinyltransferase	EC 2.5.1.19	NCAV_0385	arCOG04134
aroC	chorismate synthase	EC 4.2.3.5	NCAV_0383	arCOG04133
trpE	anthranilate synthase component I	EC 4.1.3.27	NCAV_0765	arCOG02014
trpG	anthranilate synthase component II	EC 4.1.3.27	NCAV_0764	arCOG00086
trpD	anthranilate phosphoribosyltransferase	EC 2.4.2.18	NCAV_0763	arCOG02012
trpF	phosphoribosylanthranilate isomerase	EC 5.3.1.24
trpC	indole-3-glycerol-phosphate synthase	EC 4.1.1.48	NCAV_0762	arCOG01088
trpB	tryptophan synthase beta chain	EC 4.2.1.20	NCAV_0761	arCOG01433
trpA	tryptophan synthase alpha chain	EC 4.2.1.20	NCAV_0760	arCOG01086
Phenylalanine
(aroGFH)	putative 3-deoxy-7-phosphoheptulonate synthase	(EC 2.5.1.54)	NCAV_0390
aroB	3-dehydroquinate synthase	EC 4.2.3.4	NCAV_0389
aroD	putative 3-dehydroquinate dehydratase	(EC 4.2.1.10)	NCAV_0388
aroE	shikimate dehydrogenase	EC 1.1.1.25	NCAV_0387
aroK	shikimate kinase	EC 2.7.1.71	NCAV_0386
aroA	3-phosphoshikimate 1-carboxyvinyltransferase	EC 2.5.1.19	NCAV_0385
aroC	chorismate synthase	EC 4.2.3.5	NCAV_0383
	chorismate mutase	EC 5.4.99.5
	putative prephenate dehydrogenase	(EC 1.3.1.12)	NCAV_0381	arCOG00245
pheA	prephenate dehydratase	EC 4.2.1.51	NCAV_0162	arCOG00255
aspC	aspartate aminotransferase	EC 2.6.1.1	NCAV_0382	arCOG01130
	Aspartate/tyrosine/aromatic aminotransferase		NCAV_1591	arCOG01131
Tyrosine
(aroGFH)	putative 3-deoxy-7-phosphoheptulonate synthase	(EC 2.5.1.54)	NCAV_0390
aroB	3-dehydroquinate synthase	EC 4.2.3.4	NCAV_0389
aroD	putative 3-dehydroquinate dehydratase	(EC 4.2.1.10)	NCAV_0388
aroE	shikimate dehydrogenase	EC 1.1.1.25	NCAV_0387
aroK	shikimate kinase	EC 2.7.1.71	NCAV_0386
aroA	3-phosphoshikimate 1-carboxyvinyltransferase	EC 2.5.1.19	NCAV_0385
aroC	chorismate synthase	EC 4.2.3.5	NCAV_0383
	chorismate mutase	EC 5.4.99.5
	putative prephenate dehydrogenase	(EC 1.3.1.12)	NCAV_0381
pheA	prephenate dehydratase	EC 4.2.1.51	NCAV_0162
aspC	aspartate aminotransferase	EC 2.6.1.1	NCAV_0382
Methionine metabolism (including methionine salvage from homocysteine and synthesis of SAM)
metH	Methionine synthase II (cobalamin-independent)	EC 2.1.1.-	NCAV_0622	arCOG01876
metF	putative 5, 10-methylenetetrahydrofolate reductase	1.5.1.20	NCAV_0619	arCOG00475
	remaining steps unclear
metK	methionine adenosyltransferase	2.5.1.6	NCAV_1647	arCOG07444
MAT	Archaeal S-adenosylmethionine synthetase	2.5.1.6	NCAV_0894	arCOG01678
ahcY1	adenosylhomocysteinase	3.3.1.1	NCAV_0643	arCOG04137
speH	S-adenosylmethionine decarboxylase proenzyme	4.1.1.50	NCAV_0959	arCOG00279
speE	putative spermidine synthase	2.5.1.16	NCAV_0960	arCOG00050
mtnP	S-methyl-5'-thioadenosine phosphorylase	2.4.2.28	NCAV_0567	arCOG01327
	Methylthioribose-1-phosphate isomerase	5.3.1.23	NCAV_1730	arCOG01123
Cysteine
cysM	putative cysteine synthase	(EC 2.5.1.47)	NCAV_0393	arCOG01430
Proline catabolism (biosynthesis unclear) to glutamate
	putative proline dehydrogenase	(EC 1.5.99.8)	NCAV_1596	arCOG06322
rocA	1-pyrroline-5-carboxylate dehydrogenase	EC 1.2.1.88	NCAV_1597	arCOG01252
Aminopeptidases
map	methionyl aminopeptidase	EC 3.4.11.18	NCAV_1074	arCOG01001
	putative membrane alanyl aminopeptidase	(EC 3.4.11.2)	NCAV_0019	arCOG02969
	putative signal peptidase I		NCAV_0292	arCOG01739
VITAMINS & COFACTORS
Thiamine (Vitamin B1) - as outlined in Santoro et al. 2015
thiC	phosphomethylpyrimidine synthase	4.1.99.17	NCAV_1472	arCOG02741
thiD/thiN	hydroxymethylpyrimidine kinase/phosphomethylpyrimidine kinase	2.7.1.49/2.7.4.7/2.5.1.3	NCAV_1388	arCOG00020
	NifU homolog involved in Fe-S cluster formation	2.8.1.7	NCAV_0228	arCOG02077
thi4	thiazole-adenylate synthase		NCAV_0396	arCOG00574
	phosphoglucomutase/phosphomannomutase, alpha/beta/alpha domain I	2.7.4.16	NCAV_0950	arCOG00767
	ThiF family protein		NCAV_0174	arCOG00536
	Phosphoribosylaminoimidazole (AIR) synthetase	6.3.3.1	NCAV_1240	arCOG00639
thiL	thiamine-monophosphate kinase	2.7.4.16	NCAV_0949	arCOG00638
Flavin biosynthesis (B2)
gch3	GTP cyclohydrolase III	EC 3.5.4.29	NCAV_0049	arCOG04202
	creatinine amidohydrolase/ formamide hydrolase	EC 3.5.2.10/ EC 3.5.1.102	NCAV_1318	arCOG04536
ribD	putative 2,5-diamino-6-hydroxy-4-(5-phosphoribosylamino)pyrimidine 1-reductase, archaeal	EC 1.1.1.302	NCAV_0047	arCOG01484
	Amidohydrolase 1	(EC 3.5.4.-)	NCAV_0048	arCOG00692
ribB	3,4-dihydroxy-2-butanone 4-phosphate synthase	EC 4.1.99.12	NCAV_0051	arCOG01320
ribH	riboflavin synthase, beta subunit	(EC 2.5.1.78)	NCAV_0050	arCOG01323
ribE	riboflavin synthase, alpha chain	EC 2.5.1.9	NCAV_0052	arCOG04713
ribK	CTP-dependent riboflavin kinase	EC 2.7.1.161	NCAV_0987	arCOG01904
(ribL)	putative FAD synthetase	(EC 2.7.7.2)	NCAV_1395	arCOG01222
Pantothenate (Vitamin B5) - as outlined in Santoro et al. 2015
	acetolactate synthase, small subunit	2.2.1.6	NCAV_1235	arCOG04445
ilvB	acetolactate synthase, large subunit, biosynthetic type	2.2.1.6	NCAV_1236	arCOG01998
ilvC	ketol-acid reductoisomerase	1.1.1.86/1.1.1.169	NCAV_0632	arCOG04465
coaBC	Phosphopantothenoylcysteine synthetase/decarboxylase	2.1.2.11	NCAV_0024	arCOG01704
	pantothenate kinase	2.7.1.33	NCAV_0021	arCOG04263
panB	Ketopantoate hydroxymethyltransferase	6.3.2.1	NCAV_0023	arCOG00584
	Phosphopantothenate-cysteine ligase/Phosphopantothenoylcysteine decarboxylase	6.3.2.5/4.1.1.36	NCAV_0465	arCOG04347
	Phosphopantetheine adenylyltransferase	2.7.7.3	NCAV_1466	arCOG01223
Pyridoxine (Vitamin B6) - as outlined in Santoro et al. 2015
pdxT	pyridoxal 5'-phosphate synthase, glutaminase subunit Pdx2	2.6.-.-	NCAV_1449	arCOG00034
	Pyridoxine biosynthesis enzyme (pdxS)		NCAV_1448	arCOG04075
	Pyridoxamine 5'-phosphate oxidase family protein		NCAV_0845	arCOG00516
	Pyridoxamine 5'-phosphate oxidase family protein		NCAV_1354	arCOG00516
	Pyridoxamine 5'-phosphate oxidase family protein		NCAV_0247	arCOG00516
Biotin (Vitamin B7) - as outlined in Santoro et al. 2015
bioD	dethiobiotin synthase	6.3.3.3)	NCAV_1420	arCOG00100
BioB	biotin synthase (BioB)	2.8.1.6	NCAV_0803	arCOG00658
BioA	Adenosylmethionine-8-amino-7-oxononanoate aminotransferase (BioA)	2.6.1.62	NCAV_1422	arCOG00917
bioF	8-amino-7-oxononanoate synthase	2.3.1.47	NCAV_0804	arCOG00113
Folate (B9) and tetrahydrofolate interconversions - as outlined in Santoro et al. 2015
folE	GTP cyclohydrolase I	3.5.4.16	NCAV_1663	arCOG04542
	Putative GTP cyclohydrolase 1 type 2, NIF3 family (folE)		NCAV_0808	arCOG04454
folP	dihydropteroate synthase	2.5.1.15	NCAV_0157	arCOG02817
	5-formyltetrahydrofolate cyclo-ligase		NCAV_1273	arCOG00474
folD	5,10-methylene-tetrahydrofolate dehydrogenase/Methenyl tetrahydrofolate cyclohydrolase		NCAV_0971	arCOG04538
Cobalamin (vitamin B12) biosynthesis
hemD	putative uroporphyrinogen-III synthase hemD	4.2.1.75	NCAV_0223	arCOG02048
cbiF	Cobalt-precorrin-4 C(11)-methyltransferase ; cbiF	2.1.1.107	NCAV_0109	arCOG00645
cobM	Uroporphyrinogen-III C-methyltransferase		NCAV_0222	arCOG00644
	siroheme synthase (precorrin-2 oxidase/ferrochelatase domain)	1.3.1.76	NCAV_0217	arCOG01044
cbiX	sirohydrochlorin cobaltochelatase	4.99.1.3	NCAV_1643	arCOG02246
cobI	precorrin-2 C(20)-methyltransferase	2.1.1.130/2.1.1.151	NCAV_0108	arCOG00648
cobJ	precorrin-3B C(17)-methyltransferase	2.1.1.131	NCAV_1693	arCOG00647
cbiG	cobalamin (vitamin B12) biosynthesis cbiG protein	3.7.1.12	NCAV_1644	arCOG00651
cobM	precorrin-4 C(11)-methyltransferase	2.1.1.133/2.1.1.271	NCAV_0109	arCOG00645
cbiD	Putative cobalt-precorrin-6A synthase [deacetylating]	2.1.1.195	NCAV_1645	arCOG04383
	precorrin-6X reductase	1.3.1.54
	precorrin-6y C5,15-methyltransferase (decarboxylating), cbiE subunit	2.1.1.289	NCAV_0004	arCOG00650
cbiC	precorrin-8X methylmutase cbiC/cobH	5.4.99.60	NCAV_1642	arCOG02247
cbiA	cobyrinic acid a,c-diamide synthase	6.3.5.11	NCAV_1641	arCOG00106
	cob(I)yrinic acid a,c-diamide adenosyltransferase	2.5.1.17	NCAV_1640	arCOG04678
	ATP--cobalamin adenosyltransferase	2.5.1.17	NCAV_1423	arCOG00489
cobQ	Cobyric acid synthase	6.3.5.10	NCAV_0145	arCOG00105
cobD/CbiB	cobalamin biosynthesis protein cobD	6.3.1.10	NCAV_0146	arCOG04274
	5-deoxyadenosylcobinamide phosphate nucleotidyltransferase	2.7.7.62	NCAV_0148	arCOG01871
cobS	cobalamin-5-phosphate synthase	2.7.8.26	NCAV_0147	arCOG04338
cobT	nicotinate-nucleotide- dimethylbenzimidazole (NaMN:DMB) phosphoribosyltransferase		NCAV_0319	arCOG04272
	L-threonine-O-3-phosphate decarboxylase		NCAV_0144	arCOG04273
F420 Biosynthesis
rocA	1-pyrroline-5-carboxylate dehydrogenase	EC 1.5.1.12	NCAV_1597	arCOG01252
cofC	2-phospho-l-lactate guanylyltransferase	EC 2.7.7.68	NCAV_1165	arCOG04472
cofG	FO synthase subunit 1 ( 7,8-didemethyl-8-hydroxy-5-deazariboflavin synthase)	2.5.1.77	NCAV_0879	arCOG00657
cofH1	FO synthase subunit 2 ( 7,8-didemethyl-8-hydroxy-5-deazariboflavin synthase)	2.5.1.77	NCAV_0880	arCOG00656
cofD	LPPG:FO 2-phospho-L-lactate transferase	EC 2.7.8.28	NCAV_1164	arCOG04395
cofE1	F420-0:gamma-glutamyl ligase	EC: 6.3.2.-	NCAV_0779	arCOG02714
cofE2	F420-0:gamma-glutamyl ligase	EC: 6.3.2.-	NCAV_0342	arCOG02714

## Sheet: Informational processes
Gene	Product	N.cavascurensis locus	arCOG	Notes
RNA polymerase subunits
rpoA	DNA-directed RNA polymerase, subunit A (Rpo1)	NCAV_1494	arCOG04256
rpoB	DNA-directed RNA polymerase, subunit B (Rpo2)	NCAV_1495	arCOG01762
rpoD	DNA-directed RNA polymerase, subunit D (Rpo3)	NCAV_0363	arCOG04241
rpoE`	DNA-directed RNA polymerase, subunit E` (Rpo7)	NCAV_0852	arCOG00675
rpoE``	DNA-directed RNA polymerase, subunit E``	NCAV_0853	arCOG04077
rpoF	DNA-directed RNA polymerase, subunit F (Rpo4)	NCAV_0480	arCOG01016
rpoH	DNA-directed RNA polymerase, subunit H (Rpo5)	NCAV_1496	arCOG04258
rpoK	DNA-directed RNA polymerase, subunit K (Rpo6)	NCAV_0401	arCOG01268
rpoL	DNA-directed RNA polymerase, subunit L (Rpo11)	NCAV_1685	arCOG04111
rpoM	DNA-directed RNA polymerase, subunit M (Rpb9?)	NCAV_1686	arCOG00579
rpoN	DNA-directed RNA polymerase, subunit N (Rpo10)	NCAV_1512	arCOG04244
rpoP	DNA-directed RNA polymerase, subunit P (Rpo12)	NCAV_0796	arCOG04341
	no Rpo13
DNA polymerases, EC 2.7.7.7
dpo	DNA polymerase B1	NCAV_1300	arCOG15272
Replication
cdc6	cell division control protein 6 homolog	NCAV_0001	arCOG00467
	Orc1/cdc6 family replication initiation protein fused to HTH domain	NCAV_0372	arCOG00472
pcn	DNA polymerase sliding clamp	NCAV_1687	arCOG00488
	Single-stranded DNA-binding replication protein A (RPA), large (70 kD) subunit or related ssDNA-binding protein	NCAV_0234	arCOG01510
	RPA-like protein	NCAV_1652	arCOG01510
mcm	minichromosome maintenance complex (MCM) protein	NCAV_0870	arCOG00439
(gins23)	putative DNA replication initiation complex subunit, GINS23 family protein	NCAV_0871	arCOG00552
(gins15)	putative DNA replication initiation complex subunit, GINS15 family protein	NCAV_1791	arCOG00551
(recJ)	putative Single-stranded DNA-specific exonuclease RecJ	NCAV_0484	arCOG00427
priA	DNA primase, small subunit	NCAV_0121	arCOG04110
priB	DNA primase, large subunit	NCAV_0119	arCOG03013
rfcS	replication factor C, small subunit	NCAV_0872	arCOG00469
rfcL	replication factor C, large subunit	NCAV_1603	arCOG00470
fen	flap structure-specific endonuclease	NCAV_0427	arCOG04050
rnhB	ribonuclease (RNAse) HII	NCAV_0732	arCOG04121
rnhA	ribonuclease (RNAse) HI	NCAV_0290	arCOG02942
lig	DNA ligase (ATP dependent)	NCAV_0398	arCOG01347
putative cell division proteins
cdc48-1	AAA family ATPase, CDC48 subfamily	NCAV_1715	arCOG01308
cdc48-2	AAA family ATPase, CDC48 subfamily	NCAV_0503	arCOG01308
cdvC	putative archaeal cell division protein cdvC	NCAV_1475	arCOG01307	ESCRT-III Vps4 homolog
cdvB1	putative archaeal cell division protein cdvB	NCAV_0805	arCOG00452	SNF7-domain protein, homolog of archaeal cell division protein ESCRT-III
cdvB2	putative archaeal cell division protein cdvB	NCAV_1477	arCOG00452
cdvB3	putative archaeal cell division protein cdvB	NCAV_0110	arCOG00452
cdvA	putative archaeal cell division protein CdvA with coiled-coil domain	-	arCOG04054
ftsZ-1	Cell division protein FtsZ	NCAV_1171	arCOG02201
	putative SepF homologue	NCAV_0028	arCOG02263	Novel anchoring system for FtsZ
(scpA)	putative chromosome segregation and condensation protein ScpA	NCAV_0203	arCOG02610
scpB	Chromosome segregation and condensation protein ScpB	NCAV_0204	arCOG02613
	putative chromosome segregation protein SMC	NCAV_1390	arCOG00371
	ParB-like nuclease domain containing protein	NCAV_1005	arCOG11113
Transcription
tfb	Transcription initiation factor TFIIB, Brf1 subunit/Transcription initiation factor TFIIB	NCAV_0767	arCOG01981
tfb	Transcription initiation factor TFIIB, Brf1 subunit/Transcription initiation factor TFIIB	NCAV_1047	arCOG01981
tfb	Transcription initiation factor TFIIB, Brf1 subunit/Transcription initiation factor TFIIB	NCAV_0208	arCOG01981
tbp	TATA-box binding protein (TBP), component of TFIID and TFIIIB	NCAV_0293	arCOG01764
tfe	Transcription initiation factor IIE, alpha subunit	NCAV_0046	arCOG04270
	putative RNA polymerase subunit, Rpc34-like	NCAV_0737	arCOG04153
	archaeal NusA family protein with KH domain	NCAV_0329	arCOG01760
	Transcription antiterminator NusG	NCAV_1547	arCOG01920
endA	tRNA-splicing endonuclease	NCAV_0531	arCOG01701
endA	putarive tRNA-splicing endonuclease	NCAV_0899	arCOG01701
alba	DNA/RNA-binding protein Alba	NCAV_1201	arCOG01753
Translation
eIF-5A	translation initiation factor 5A (eIF-5A)	NCAV_1087	arCOG04277
	translation initiation factor 5A (eIF-5A) (fragment)	NCAV_1086	arCOG04277
eIF-2a	translation initiation factor 2, alpha subunit (eIF-2alpha)	NCAV_1639	arCOG04107
aIF-2	translation initiation factor aIF-2	NCAV_0557	arCOG01560
	translation initiation factor SUI1	NCAV_0771	arCOG04223
eIF-5/eIF-2B	translation initiation factor 2, beta subunit	NCAV_1115	arCOG01640
eIF-2g	translation initiation factor 2, subunit gamma	NCAV_1635	arCOG01563
eIF-6	translation initiation factor IF-6	NCAV_0339	arCOG04176
aEF-2 (fusA)	translation elongation factor 2	NCAV_1279	arCOG01559
ef1b	translation elongation factor EF-1 beta	NCAV_0504	arCOG01988
ef1a	translation elongation factor EF-1 alpha	NCAV_0794	arCOG01561
aRF1 (prf)	peptide chain release factor 1 (eRF1=aRF)	NCAV_1168	arCOG01742
Chaperones and heat shock proteins
ths	archaeal thermosome (group II chaperonin)	NCAV_0885	arCOG01257	Chaperonin GroEL, HSP60 family
ths	archaeal thermosome (group II chaperonin)	NCAV_0151	arCOG01257
	putative chaperonin (Hsp60/Cpn60/TCP-1)	NCAV_0998	arCOG01257	inside urease operon
hsp20	heat-shock protein Hsp20	NCAV_0010	arCOG01832
hsp20	heat-shock protein Hsp20	NCAV_0041	arCOG01833
	putative Small heat shock protein HSP16.5	NCAV_0039	arCOG01833
	HSP20-like chaperone	NCAV_1122	arCOG01841
dnaJ	chaperone protein dnaJ (Hsp40)	NCAV_0042	arCOG02846	The DnaJK-GrpE chaperone system (also called the Hsp70 system) consisting of DnaK (Hsp70), its cofactor DnaJ (Hsp40), and the nucleotide exchange factor GrpE. This system helps to fold proteins that are in an extended conformation. The heat-inducibility of dnaJK insures there is enough DnaJK to deal with high temperature-induced denaturation and folding deficiencies.
dnaK	chaperone protein Dnak (Hsp70)	NCAV_0043	arCOG02846
grpE	molecular chaperone GrpE	NCAV_0044	arCOG04772
	dnaJ domain protein	NCAV_1766
	Predicted redox protein, regulator of disulfide bond formation, Osm-C like	NCAV_1507	arCOG03686
	prefoldin subunit alpha	NCAV_1562	arCOG01341
	prefoldin subunit beta	NCAV_0356	arCOG01342
Proteasome
(psmA)	Proteasome, subunit alpha/beta (put. psmA)	NCAV_0836	arCOG00971
(psmB)	Proteasome, subunit alpha/beta (put. psmB)	NCAV_0030	arCOG00970
Topoisomerases
	DNA topoisomerase IA	NCAV_0473	arCOG01527
topoI	DNA topoisomerase IB	NCAV_0379	arCOG08649
top6A	DNA topoisomerase VI, subunit A	NCAV_1121	arCOG04143
top6B	Type 2 DNA topoisomerase VI, subunit B	NCAV_1120	arCOG01165
Histones
	Archaeal histone H3/H4	NCAV_0940	arCOG02144
DNA repair polymerases
dbh2	DNA polymerase IV (family Y)	NCAV_1203	arCOG04582
Homologous Recombination / DSBR
radB	DNA repair and recombination protein RadB	NCAV_1649	arCOG00417
radA	DNA repair and recombination protein RadA	NCAV_1537	arCOG00415
hjc	putative Holliday junction resolvase	NCAV_0787	arCOG00919
	Predicted endonuclease related to archaeal Holliday junction resolvase	NCAV_0775	arCOG03727
(rad50)	putative DNA double-strand break repair Rad50 ATPase	NCAV_1258	arCOG00368
(mre11)	putative DNA double-strand break repair protein Mre11	NCAV_1257	arCOG00397
herA	putative HerA helicase	NCAV_1104	arCOG00280
	putative HerA helicase	NCAV_1723	arCOG00280
nurA	putative NurA nuclease	NCAV_1103	arCOG00367
Hel308 (Hjm)	putative ATP-dependent DNA helicase Hel308	NCAV_0869	arCOG00553
	ERCC4-like helicase	NCAV_1299	arCOG00872	XPF/Rad1/Mus81-dependent nuclease family - Ishino 2015. adjacent to polB
	putative DHH superfamily phosphohydrolase/exonuclease	NCAV_1805	arCOG00424
	DNA repair and recombination protein RadB homolog	NCAV_0059	arCOG08028
	Nuclease of RNase H fold, RuvC/YqgF family	NCAV_0135	arCOG03142
	putative RecB family endonuclease		arCOG01304
Alkyltransferase: repair of DNA containing O6-alkylated guanine
	methylated-DNA--protein-cysteine methyltransferase	NCAV_1550	arCOG02724
NER:Nucleotide Excision Repair
xpd	putative DNA repair helicase XPD		arCOG00770
xpb	putative DNA repair helicase XPB	NCAV_0888	arCOG00874
bax1	putative XPB associated nuclease Bax1	NCAV_0887	arCOG04356
xpf	putative DNA repair nuclease XPF	NCAV_0354	arCOG04206
BER: Base Excision Repair
udg	uracil DNA glycosylase family 4	NCAV_0112	arCOG00905
	uracil-DNA glycosylase family 4	NCAV_1101	arCOG00905
	putative 3-methyladenine DNA glycosylase	NCAV_0785	arCOG04295
nfo/endoIV	putative endonuclease IV/apurinic/apyrimidinic lyase	NCAV_0118	arCOG01894
nfo/endoIV	putative endonuclease IV/apurinic/apyrimidinic lyase	NCAV_0495	arCOG01894
nfi/EndoV	endonuclease V	NCAV_0323	arCOG00929
ogg1	8-oxoguanine DNA glycosylase	NCAV_0552	arCOG00464
endoIII	putative endonuclease III / AP lyase	NCAV_0095	arCOG00459
21.05.2017_FAM002570

## Sheet: Transporters
Gene	Product	N. cavascurensis locus	arCOG2014	TCDB hit
1. CHANNELS/PORES
AmtB	Ammonium transporter ; nrgA	NCAV_0672	arCOG04397	1.A.11 (Amt)
AmtB	Ammonium transporter ; nrgA	NCAV_1704	arCOG04397	1.A.11 (Amt)
AmtB	Ammonia channel ; amt	NCAV_1743	arCOG04397	1.A.11 (Amt)
MscS	small-conductance mechanosensitive ion channel MscS	NCAV_1320	arCOG01568	1.A.23 The Small Conductance Mechanosensitive Ion Channel (MscS) Family
-	putative urea transporter	NCAV_1002	arCOG14709	1.A.28. Urea Transporter (UT) Family
CorA	putative CorA-like transport protein	NCAV_1238	arCOG02265	1.A.35. CorA Metal Ion Transporter (MIT) Family ( uptake and efflux of divalent cations (e.g. Mg2+, Co2+, Ni2+, Zn2+, Cd2+).)
2. ELECTROCHEMICAL POTENTIAL-DRIVEN TRANSPORTERS
-	Major facilitator superfamily transporter MFS_1	NCAV_1109	arCOG00130	2.A.1.37: The Unknown Major Facilitator-4 (UMF4) Family
-	MFS transporter	NCAV_0509	arCOG00130	2.A.1.46: The Uncharacterized Major Facilitator-5 (UMF5) Family
-	MFS transporter	NCAV_0953	arCOG00130	2.A.1.59: Unidentified Major Facilitator-10 (UMF10) Family
	putative Cation diffusion facilitator family transporter	NCAV_1598	arCOG01474	2.A.4. (CDF) Cation Diffusion Facilitator Family ( efflux of Zn2+, Co2+, Cd2+, Fe2+ and Hg2+ and in the transport of Cu2+, Ni2+ and Mn2+.)
	Cation diffusion facilitator family transporter	NCAV_0397	arCOG01474	2.A.4. (CDF) Cation Diffusion Facilitator Family ( efflux of Zn2+, Co2+, Cd2+, Fe2+ and Hg2+ and in the transport of Cu2+, Ni2+ and Mn2+.)
CzcD	putative Cadmium, cobalt and zinc/H(+)-K(+) antiporter	NCAV_0426	arCOG01477	2.A.4 The Cation Diffusion Facilitator (CDF) Family
-	putative divalent heavy-metal cations transporter	NCAV_0556	arCOG00576	2.A.5. Zinc (Zn2+)-Iron (Fe2+) Permease (ZIP) Family (transport of divalent cations, mainly Zn2+ and Fe2+ but also Co2+, Mn2+, Cd2+, Pb2+, Hg2+.)
	putative Na: aminoacid transporter, NSS family	NCAV_1149	arCOG04466	2.A.22 The Neurotransmitter:Sodium Symporter (NSS) Family. Members of the NSS family catalyze uptake of a variety of neurotransmitters, amino acids, osmolytes and related nitrogenous substances by a solute:Na+ symport mechanism
	Bile Acid-Sodium symporter family protein	NCAV_1570	arCOG02191	2.A.28 The Bile Acid:Na+ Symporter (BASS) Family
KefB	Sodium/hydrogen exchanger	NCAV_0954	arCOG01953	2.A.37 The Monovalent Cation:Proton Antiporter-2 (CPA2) Family
KefB	Cation:Proton Antiporter-2 (CPA2) Family protein	NCAV_0498	arCOG01955	2.A.37 The Monovalent Cation:Proton Antiporter-2 (CPA2) Family
RhtB	L-lysine exporter family protein ; lysE	NCAV_1194	arCOG01947	unclear.putative 2.A.76. (RhtB)Resistence to Homoserine/ Threonine (RhtB) Family
	vacuolar iron transporter family protein	NCAV_0720	arCOG01096	2.A.89 The Vacuolar Iron Transporter (VIT) Family
-	putative toluene sulfonate uptake (TSUP) family protein	NCAV_0420	arCOG02050	2.A.102 The 4-Toluene Sulfonate Uptake Permease (TSUP) Family
TerC	tellurium ion resistance family protein	NCAV_0733	arCOG09430	2.A.109 The Tellurium Ion Resistance (TerC) Family
cbtA	putative cobalt transporter family protein, subunit CbtA	NCAV_1458	arCOG06353	9.B.69. Putative Cobalt Transporter (CbtAB) Family
cbtB	putative cobalt transporter family protein, subunit CbtB	NCAV_1459	arCOG08746	9.B.69. Putative Cobalt Transporter (CbtAB) Family
	Urea transporter SSS family fused to histidine kinase domain	NCAV_1003	arCOG01316	2.A.21.Solute:Sodium Symporter (SSS) Family/ C-terminal histidine kinase domain
	putative nickel/cobalt transporter	NCAV_0990	arCOG03919	2.A.113.Ni2+ - Co2+ Transporter (NiCo) Family
	putative amino acid transporter	NCAV_1655	arCOG00009	2.A.3 The Amino Acid-Polyamine-Organocation (APC) Superfamily/Putative cationic amino acid permease
	Sodium-dependent dicarboxylate transporter SdcS ; sdcS	NCAV_1421	arCOG00238	2.A.47 The Divalent Anion:Na+ Symporter (DASS) Family. best hit to 2.A.47.1.13:The Na+-coupled dicarboxylate (succinate; malate; fumarate) transporter, SdcL (transports aspartate, α-ketoglutarate and oxaloacetate with low affinity). from Firmicutes
	putative cation transporter, DASS family	NCAV_1659	arCOG04052	2.A.47 The Divalent Anion:Na+ Symporter (DASS) Family
-	putative MtN3 (Sweet) Family transporter	NCAV_1595	arCOG05022	2.A.123 The Sweet; PQ-loop; Saliva; MtN3 (Sweet) Family
3. PRIMARY ACTIVE TRANSPORTERS
AppF	Oligopeptide transport ATP-binding protein AppF ; appF	NCAV_1227	arCOG00184	3.A.1.5. The Peptide/Opine/Nickel Uptake Transporter (PepT) Family
DppD	oligopeptide transporter subunit ; ATP-binding component of ABC superfamily ; oppD	NCAV_1228	arCOG00181	3.A.1.5. The Peptide/Opine/Nickel Uptake Transporter (PepT) Family
DppB	ABC-type dipeptide/oligopeptide/nickel transport system, permease component	NCAV_1567	arCOG00751	3.A.1.5. The Peptide/Opine/Nickel Uptake Transporter (PepT) Family
DppC	ABC-type dipeptide/oligopeptide/nickel transport system, permease component	NCAV_1566	arCOG00749	3.A.1.5. The Peptide/Opine/Nickel Uptake Transporter (PepT) Family
PstB	phosphate transporter subunit ; ATP-binding component of ABC superfamily ; pstB	NCAV_1706	arCOG00231	3.A.1.7: The Phosphate Uptake Transporter (PhoT) Family
PstS	ABC-type phosphate transport system, periplasmic component	NCAV_1707	arCOG00213	3.A.1.7: The Phosphate Uptake Transporter (PhoT) Family
PstC	Phosphate transport system permease protein	NCAV_1708	arCOG00167	3.A.1.7: The Phosphate Uptake Transporter (PhoT) Family
PstA	Phosphate ABC transporter, permease protein PstA	NCAV_1709	arCOG00168	3.A.1.7: The Phosphate Uptake Transporter (PhoT) Family
PhnE	ABC-type phosphate/phosphonate transport system, permease component	NCAV_0016	arCOG00173	3.A.1.9: The Phosphonate Uptake Transporter (PhnT) Family
PhnC	ABC-type phosphate/phosphonate transport system, ATPase component	NCAV_0017	arCOG00206	3.A.1.9: The Phosphonate Uptake Transporter (PhnT) Family
PhnD	Phosphate/phosphite/phosphonate ABC transporter, periplasmic binding protein	NCAV_0018	arCOG01805	3.A.1.9: The Phosphonate Uptake Transporter (PhnT) Family
	ABC-type Fe3+-hydroxamate transport system, periplasmic component	NCAV_0791	arCOG04233	3.A.1.14 The Iron Chelate Uptake Transporter (FeCT) Family (Similar to 3.A.1.13, The Vitamin B12 Uptake Transporter (B12T) Famil , and 3.A.1.15; MZT). Best TCDB hit to Heme acquisition ABC uptake transporter
	Putative ABC uptake transporter, periplasmic binding	NCAV_0790	arCOG04233	3.A.1.14: The Iron Chelate Uptake Transporter (FeCT) Family (Similar to 3.A.1.13 and 3.A.1.15)
	putative High-affinity zinc uptake system binding-protein ZnuA	NCAV_0723	arCOG01005	3.A.1.15: The Manganese/Zinc/Iron Chelate Uptake Transporter (MZT) Family
	Manganese/Zinc/Iron Chelate Uptake Transporter (MZT) Family, ATPase	NCAV_0724	arCOG00201	3.A.1.15: The Manganese/Zinc/Iron Chelate Uptake Transporter (MZT) Family
	Manganese/Zinc/Iron Chelate Uptake Transporter (MZT) Family, permease component	NCAV_0725	arCOG01006	3.A.1.15. The Manganese/Zinc/Iron Chelate Uptake Transporter (MZT) Family
	ABC uptake transporter, substrate-binding protein ; mntA	NCAV_0285	arCOG01005	3.A.1.15: The Manganese/Zinc/Iron Chelate Uptake Transporter (MZT) Family
	ABC uptake transporter, ATP-binding protein ; mntB	NCAV_0286	arCOG00201	3.A.1.15: The Manganese/Zinc/Iron Chelate Uptake Transporter (MZT) Family
	ABC uptake transporter, permease protein ; mntC	NCAV_0287	arCOG01006	3.A.1.15: The Manganese/Zinc/Iron Chelate Uptake Transporter (MZT) Family
TauB	ABC-type nitrate/sulfonate/bicarbonate transport system, ATPase component	NCAV_1206	arCOG00193	3.A.1.17. (TauT)The Taurine Uptake Transporter family
TauA	ABC-type nitrate/sulfonate/bicarbonate transport system, periplasmic component	NCAV_1207	arCOG01803	3.A.1.17. (TauT)The Taurine Uptake Transporter family
TauC	ABC-type nitrate/sulfonate/bicarbonate transport system, permease component	NCAV_1334	arCOG00169	3.A.1.17. (TauT)The Taurine Uptake Transporter, permease
	putative ABC transporter permease	NCAV_1229	arCOG01463	3.A.1.105: The Drug Exporter-1 (DrugE1) Family
	putative ABC transporter ATP-binding protein	NCAV_1230	arCOG00194	3.A.1.105: The Drug Exporter-1 (DrugE1) Family
copA	Copper-exporting P-type ATPase A ; copA	NCAV_0091	arCOG01576	3.A.3. (P-ATPase); copper-exporting P-type ATPase
ArsB	Arsenical pump membrane protein, ArsB	NCAV_0520	arCOG00238	3.A.4. (ArsAB) ArsAB arsenical pump
ArsA	putative arsenical pump-driving ATPase	NCAV_1757	arCOG02849	3.A.4. (ArsAB), putative arsenical pump-driving ATPase ArsA
	K(+)-insensitive pyrophosphate-energized proton pump ; hppA	NCAV_0849	arCOG04949	3.A.10 The H+, Na+-translocating Pyrophosphatase (M+-PPase) Family
9. INCOMPLETELY CHARACTERIZED TRANSPORT SYSTEMS
copCD	Copper resistance protein CopC/CopD	NCAV_1576	arCOG03564	9.B.62. The Copper Resistance (CopD) Family
copD	Copper resistance protein CopD	NCAV_1763	arCOG05392	9.B.62. The Copper Resistance (CopD) Family

## Sheet: Motility,Chemotaxis,S-layer
Gene	Product	length (aa)	N.cavascurensis locus	arCOG	Comment
MOTILITY AND CHEMOTAXIS
Type IV Pili
	prepilin peptidase		NCAV_1335	arCOG02298
	membrane platform protein		NCAV_1337	arCOG01808
	ATPase		NCAV_1338	arCOG01817
	prepilin peptidase		NCAV_1341	arCOG07276
	prepilin peptidase		NCAV_1343	arCOG05987
	putative adhesin		NCAV_1344	-
	prepilin peptidase		NCAV_1346	arCOG03872
	prepilin peptidase		NCAV_1347	arCOG02298
	ATPase-binding protein		NCAV_1350	arCOG04148
Archaellum
(flaK)	putative archaeal preflagellin peptidase FlaK		NCAV_1335	arCOG02298
flaI 2	archaeal flagella protein FlaI		NCAV_1338	arCOG01817
(flaJ)	putative flagella assembly protein FlaJ		NCAV_1365	arCOG01809
flaI	archaeal flagella protein FlaI		NCAV_1366	arCOG01817
flaH	flagella protein FlaH		NCAV_1367	arCOG04148
(flaF)	putative flagellar protein FlaF		NCAV_1368	arCOG01824
(flaG)	putative flagellar protein FlaG		NCAV_1369	arCOG01822
flaB3	archaeal flagellin		NCAV_1371	arCOG01829
Chemotaxis
cheY1	chemotaxis response regulator CheY		NCAV_1004	arCOG02391
cheA	chemotactic sensor histidine kinase CheA		NCAV_1355	arCOG04403
cheB	chemotaxis response regulator methylesterase CheB		NCAV_1356	arCOG02382
cheY2	chemotaxis response regulator CheY		NCAV_1357	arCOG02391
cheW	chemotaxis protein CheW (Positive regulator of CheA protein activity)		NCAV_1358	arCOG02395
(MCP)	putative methyl-accepting chemotaxis protein		NCAV_1359	arCOG02344
(MCP)	putative methyl-accepting chemotaxis protein		NCAV_1360	arCOG02320
cheD	chemoreceptor glutamine deamidase CheD		NCAV_1363	arCOG02380
(cheR)	putative chemotaxis MCP methyltransferase CheR		NCAV_1364	arCOG04402
cheY3	chemotaxis response regulator CheY		NCAV_0199	arCOG02391
S-layer domain proteins
	putative Surface associated S-layer protein	1242	NCAV_0187	arCOG08777	28.4% id to NVIE_016740 (S-layer subunit). Conserved synteny in thaumarchaeota
	putative Surface associated S-layer protein	333	NCAV_0188	arCOG08035	28.6% id to NVIE_016730 (S-layer subunit). Conserved synteny in thaumarchaeota
	S-layer domain protein	478	NCAV_1577	arCOG08795
	S-layer domain protein	460	NCAV_1581	arCOG08812
